# Supplementary material for: Biomarkers for Circadian Rhythm Disruption Independent of Time of Day
Source: PLoS One. 2015 May 18;10(5):e0127075. doi: 10.1371/journal.pone.0127075 (PMC4436131; doi:10.1371/journal.pone.0127075)
Supplement: S3 Table — (XLSX) [file pone.0127075.s005.xlsx]

## Sheet: Sheet1
Overlapping CCW/CW 14 days recovery				Overlapping CCW/CW 14 days recovery circadian and age-dependent removed						Overlapping CCW/CW 14 days recovery circadian and age-dependent removed genes with human homolog selected cross-referenced with list of proteins detected with high confidence in human serum Genes with 0.8 > FC > 1.2 selected
symbol	p-value	FC		symbol	p-value	FC				symbol	human homolog	p-value	FC		GO/SP_PIR	PPD	HC list	Overall
2210013O21Rik	0.000345779	0.894793		2210013O21Rik	0.000345779	0.894793				Cd36	CD36	0.000334173	1.62897		0	1	1	2
9530052E02Rik	2.70097e-06	1.11431		9530052E02Rik	2.70097e-06	1.11431				Ntrk2	NTRK2	1.49258e-05	1.92902		0	1	1	2
Aldh1a7	0.000962357	0.730917		Aldh1a7	0.000962357	0.730917				Gm3787		0.000193633	1.41048	no human homolog	0	NA	NA	0
Armcx3	1.24683e-05	0.713931		Cd36	0.000334173	1.62897				Igh-VJ558		5.48018e-05	1.34523	no human homolog	1	NA	NA	1
Cd36	0.000334173	1.62897		Cds2	0.000540614	0.850497				Srgap3	SRGAP3	0.000166962	1.31843		0	1	0	1
Cds2	0.000540614	0.850497		Cyp2b10	0.000660098	0.496193				D630033O11Rik		1.35164e-08	1.29922	no human homolog	0	NA	NA	0
Col3a1	8.41169e-05	0.784397		Cyp2c29	2.75413e-05	0.512289				Pdzk1ip1	PDZK1IP1	0.000534239	0.811421		0	0	0	0
Cyp2b10	0.000660098	0.496193		D630033O11Rik	1.35164e-08	1.29922				Gm2574		0.000467085	0.801626	no human homolog	0	NA	NA	0
Cyp2c29	2.75413e-05	0.512289		Dctn1	0.000179219	1.15701				Tram1	TRAM1	0.000180001	0.780859		0	1	0	1
D630033O11Rik	1.35164e-08	1.29922		Ddt	0.000193667	1.1756				Gm10358		0.000202173	0.763038	no human homolog	0	NA	NA	0
Dctn1	0.000179219	1.15701		Echdc2	0.000253637	1.17383				Snrpn	SNRPN	5.03999e-07	0.756147		0	1	0	1
Ddt	0.000193667	1.1756		Eif4e2	5.71649e-05	0.884441				Aldh1a7		0.000962357	0.730917	no human homolog	0	NA	NA	0
Echdc2	0.000253637	1.17383		Gm10290	0.000694866	0.849548				Gm9299		3.013e-06	0.728267	no human homolog	0	NA	NA	0
Eif4e2	5.71649e-05	0.884441		Gm10358	0.000202173	0.763038				Rbp1	RBP1	2.54223e-05	0.70495		0	1	0	1
Gm10290	0.000694866	0.849548		Gm13292	0.000327927	0.819582				Tceal8	TCEAL8	1.85964e-07	0.665202		0	0	0	0
Gm10358	0.000202173	0.763038		Gm2574	0.000467085	0.801626				Cyp2b10	CYP2B6	0.000660098	0.496193		0	1	0	1
Gm13292	0.000327927	0.819582		Gm3787	0.000193633	1.41048				Cyp2c29	CYP2C8	2.75413e-05	0.512289		0	1	0	1
Gm2574	0.000467085	0.801626		Gm8034	0.000162134	1.13249				Cds2	CDS2	0.000540614	0.850497	0.8 < FC < 1.2	NA	NA	NA	NA
Gm3787	0.000193633	1.41048		Gm9299	3.013e-06	0.728267				Dctn1	DCTN1	0.000179219	1.15701	0.8 < FC < 1.2	NA	NA	NA	NA
Gm8034	0.000162134	1.13249		Gspt2	1.37938e-06	0.824414				Ddt	DDT	0.000193667	1.1756	0.8 < FC < 1.2	NA	NA	NA	NA
Gm9299	3.013e-06	0.728267		Hist2h2bb	0.000655967	1.09817				Echdc2	ECHDC2	0.000253637	1.17383	0.8 < FC < 1.2	NA	NA	NA	NA
Gspt2	1.37938e-06	0.824414		Ighg	0.000256821	1.15527				Eif4e2	EIF4E2	5.71649e-05	0.884441	0.8 < FC < 1.2	NA	NA	NA	NA
Hist2h2bb	0.000655967	1.09817		Igh-VJ558	5.48018e-05	1.34523				Gspt2	GSPT2	1.37938e-06	0.824414	0.8 < FC < 1.2	NA	NA	NA	NA
Ighg	0.000256821	1.15527		Lysmd2	0.000239741	0.909456				Hist2h2bb	HIST2H2BF	0.000655967	1.09817	0.8 < FC < 1.2	NA	NA	NA	NA
Igh-VJ558	5.48018e-05	1.34523		Mau2	1.46076e-05	1.09572				Lysmd2	LYSMD2	0.000239741	0.909456	0.8 < FC < 1.2	NA	NA	NA	NA
Lysmd2	0.000239741	0.909456		Mecom	0.000746511	0.860203				Mau2	MAU2	1.46076e-05	1.09572	0.8 < FC < 1.2	NA	NA	NA	NA
Mau2	1.46076e-05	1.09572		Nap1l3	1.86109e-06	0.866087				Mecom	MECOM	0.000746511	0.860203	0.8 < FC < 1.2	NA	NA	NA	NA
Mecom	0.000746511	0.860203		Nek6	0.000110403	0.827718				Nap1l3	NAP1L3	1.86109e-06	0.866087	0.8 < FC < 1.2	NA	NA	NA	NA
Nap1l3	1.86109e-06	0.866087		Ntrk2	1.49258e-05	1.92902				Nek6	NEK6	0.000110403	0.827718	0.8 < FC < 1.2	NA	NA	NA	NA
Nek6	0.000110403	0.827718		Pdzk1ip1	0.000534239	0.811421				Pigt	PIGT	0.000275468	0.872606	0.8 < FC < 1.2	NA	NA	NA	NA
Ntrk2	1.49258e-05	1.92902		Pigt	0.000275468	0.872606				Tmem134	TMEM134	0.000735368	1.12198	0.8 < FC < 1.2	NA	NA	NA	NA
Pdzk1ip1	0.000534239	0.811421		Rbp1	2.54223e-05	0.70495				2210013O21Rik		0.000345779	0.894793	0.8 < FC < 1.2	NA	NA	NA	NA
Pigt	0.000275468	0.872606		Snrpn	5.03999e-07	0.756147				9530052E02Rik		2.70097e-06	1.11431	0.8 < FC < 1.2	NA	NA	NA	NA
Rbp1	2.54223e-05	0.70495		Srgap3	0.000166962	1.31843				Gm10290		0.000694866	0.849548	0.8 < FC < 1.2	NA	NA	NA	NA
Snrpn	5.03999e-07	0.756147		Tas2r123	0.000344237	1.11796				Gm13292		0.000327927	0.819582	0.8 < FC < 1.2	NA	NA	NA	NA
Srgap3	0.000166962	1.31843		Tceal8	1.85964e-07	0.665202				Gm8034		0.000162134	1.13249	0.8 < FC < 1.2	NA	NA	NA	NA
Sult2a1	0.000282476	1.80726		Tmem134	0.000735368	1.12198				Ighg		0.000256821	1.15527	0.8 < FC < 1.2	NA	NA	NA	NA
Tas2r123	0.000344237	1.11796		Tram1	0.000180001	0.780859				Tas2r123		0.000344237	1.11796	0.8 < FC < 1.2	NA	NA	NA	NA
Tceal8	1.85964e-07	0.665202		Armcx3	1.24683e-05	0.713931	circadian			Armcx3		1.24683e-05	0.713931	circadian	NA	NA	NA	NA
Tmem134	0.000735368	1.12198		Tusc3	4.70016e-07	0.677525	circadian			Tusc3		4.70016e-07	0.677525	circadian	NA	NA	NA	NA
Tram1	0.000180001	0.780859		Col3a1	8.41169e-05	0.784397	age-dependent			Col3a1		8.41169e-05	0.784397	age-dependent	NA	NA	NA	NA
Tusc3	4.70016e-07	0.677525		Sult2a1	0.000282476	1.80726	age-dependent			Sult2a1		0.000282476	1.80726	age-dependent	NA	NA	NA	NA
